# Supplementary material for: Geographical Authentication of Aquilaria sinensis Using Integrated C and O Stable Isotope Analysis Coupled with Chemometric Profiling
Source: Molecules. 2026 Mar 30;31(7):1135. doi: 10.3390/molecules31071135 (PMC13074822; doi:10.3390/molecules31071135)
Supplement: Supplementary file 1 [file molecules-31-01135-s001.zip]

Archive with 1 entries (1 files):
- molecules-4164800-supplementary.xls
