# Supplementary material for: Geographical Authentication of Aquilaria sinensis Using Integrated C and O Stable Isotope Analysis Coupled with Chemometric Profiling
Source: Molecules. 2026 Mar 30;31(7):1135. doi: 10.3390/molecules31071135 (PMC13074822; doi:10.3390/molecules31071135)
Supplement: Supplementary file 1 [file molecules-31-01135-s001.zip › molecules-4164800-supplementary.xls]

## Sheet: Test results
test ID	Sample ID	δ13C（‰, VPDB）	δ18O (‰ VSMOW)	δ18O (‰ VSMOW)		Table S1: Raw stable isotope dataset (δ13C and δ18O values) and sample information of Aquilaria sinensis analyzed in this study.
		extract-free wood powder		α-cellulose
24228-1	1Chengmai/upper part/North	-28.227	22.1289	23.228
24228-2	1Chengmai/middle part/North	-28.259	22.5808	22.5387
24228-3	1Chengmai/lower part/South	-27.801	22.7667	23.133
24228-4	1Chengmai/lower part/North	-27.912	21.9712	22.9685
24228-5	2Chengmai/upper part/North	-28.436	21.8839	22.1175
24228-6	2Chengmai/middle part/North	-28.753	22.3701	24.3206
24228-7	2Chengmai/lower part/South	-28.311	21.3588	23.5965
24228-8	2Chengmai/lower part/North	-28.865	22.646	22.4083
24228-9	3Chengmai/upper part/North	-28.058	22.2744	21.8505
24228-10	3Chengmai/middle part/North	-27.87	22.2401	23.6092
24228-11	3Chengmai/lower part/South	-27.821	22.5527	23.3045
24228-12	3Chengmai/lower part/North	-27.971	21.9027	22.7206
24228-13	4Chengmai/lower part/South	-28.712	21.1044	22.6777
24228-14	5Chengmai/lower part/South	-27.742	22.2945	22.2299
24228-15	6Chengmai/lower part/South	-28.688	22.3265	23.1724
24228-16	7Chengmai/lower part/South	-28.028	21.6469	24.3646
24228-17	8Chengmai/lower part/South	-28.16	21.8468	23.0913
24228-18	9Chengmai/lower part/South	-27.348	22.288	23.5455
24228-19	10Chengmai/lower part/South	-28.421	22.5555	24.1034
24228-20	11Chengmai/lower part/South	-28.621	21.5882	22.7084
24228-21	12Chengmai/lower part/South	-28.514	21.1073	24.053
24228-22	13Chengmai/lower part/South	-28.779	21.4047	22.7814
24228-23	14Chengmai/lower part/South	-28.835	21.3827	23.4372
24228-24	15Chengmai/lower part/South	-28.162	21.2007	24.2215
24228-25	1Danzhou/upper part/North	-26.502	21.1283	21.4623
24228-26	1Danzhou/middle part/North	-26.982	20.8314	22.7907
24228-27	1Danzhou/lower part/South	-26.854	21.323	22.8897
24228-28	1Danzhou/lower part/North	-26.926	20.8788	22.6175
24228-29	2Danzhou/upper part/North	-26.383	21.2961	23.0091
24228-30	2Danzhou/middle part/North	-26.388	21.7883	23.5241
24228-31	2Danzhou/lower part/South	-26.63	21.3132	21.5892
24228-32	2Danzhou/lower part/North	-26.786	21.6567	21.5104
24228-33	3Danzhou/upper part/North	-26.853	20.9811	22.9894
24228-34	3Danzhou/middle part/North	-26.727	20.691	23.5304
24228-35	3Danzhou/lower part/South	-26.761	21.5295	23.3624
24228-36	3Danzhou/lower part/North	-26.927	20.9806	22.187
24228-37	4Danzhou/lower part/South	-27.308	21.3235	22.9563
24228-38	5Danzhou/lower part/South	-26.279	21.7442	23.8357
24228-39	6Danzhou/lower part/South	-26.941	20.8539	23.0595
24228-40	7Danzhou/lower part/South	-26.78	21.029	24.0147
24228-41	8Danzhou/lower part/South	-28.014	21.4786	22.6354
24228-42	9Danzhou/lower part/South	-27.692	21.6537	23.5299
24228-43	10Danzhou/lower part/South	-27.007	21.1435	22.2768
24228-44	11Danzhou/lower part/South	-26.777	21.3039	22.5757
24228-45	12Danzhou/lower part/South	-27.425	21.0476	22.5479
24228-46	13Danzhou/lower part/South	-26.373	21.3186	22.9778
24228-47	14Danzhou/lower part/South	-26.557	21.28	23.6695
24228-48	15Danzhou/lower part/South	-26.433	20.8015	23.2999
24058-1	1zhongshan/lower part/South	-27.951	12.4938	16.3219
24058-2	2zhongshan/lower part/South	-26.957	20.0985	17.398
24058-3	3zhongshan/upper part/North	-26.957	14.5078	14.8889
24058-4	3zhongshan/middle part/North	-26.358	15.6615	17.3617
24058-5	3zhongshan/lower part/North	-26.292	15.5927	14.8202
24058-6	3zhongshan/lower part/South	-25.991	13.178	18.3188
24058-7	4zhongshan/lower part/South	-27.701	14.979	19.588
24058-8	5zhongshan/upper part/North	-28.039	16.4915	15.9326
24058-9	5zhongshan/middle part/North	-27.66	16.7699	16.7784
24058-10	5zhongshan/lower part/North	-28.698	19.7347	17.3292
24058-11	5zhongshan/lower part/South	-27.392	18.3495	15.8576
24058-12	6zhongshan/lower part/South	-26.789	19.0773	17.011
24058-13	7zhongshan/lower part/South	-26.778	14.9773	18.1728
24058-14	8zhongshan/lower part/South	-26.828	14.5983	19.7101
24058-15	9zhongshan/upper part/North	-25.986	15.8074	17.9704
24058-16	9zhongshan/middle part/North	-26.697	17.4843	18.5374
24058-17	9zhongshan/lower part/North	-26.545	16.6156	29.2227
24058-18	9zhongshan/lower part/South	-26.63	15.6581	18.7869
24058-19	10zhongshan/lower part/South	-28.158	15.7051	24.1558
24058-20	11zhongshan/lower part/South	-27.108	22.5133	18.4146
24058-21	12zhongshan/lower part/South	-28.466	19.2266	15.6073
24058-22	13zhongshan/lower part/South	-26.826	24.004	21.0102
24058-23	14zhongshan/lower part/South	-27.432	20.833	19.021
24058-24	15zhongshan/lower part/South	-27.766	20.3769	22.8549
24058-25	1Maoming/upper part/North	-28.691	13.1327	23.9859
24058-26	1Maoming/middle part/North	-24.73	16.3071	20.5529
24058-27	1Maoming/lower part/North	-25.247	17.5446	23.4907
24058-28	1Maoming/lower part/South	-26.057	19.52	24.0253
24058-29	2Maoming/upper part/North	-26.704	22.6156	20.8341
24058-30	2Maoming/middle part/North	-27.421	21.7318	22.0237
24058-31	2Maoming/lower part/North	-27.051	19.9912	19.1392
24058-32	2Maoming/lower part/South	-27.517	20.2595	19.4459
24058-33	3Maoming/upper part/North	-26.833	16.6207	19.2172
24058-34	3Maoming/middle part/North	-26.331	14.5832	16.78
24058-35	3Maoming/lower part/North	-27.405	20.0013	18.6263
24058-36	3Maoming/lower part/South	-27.884	12.8325	19.5741
24058-37	4Maoming/lower part/South	-25.193	18.3814	23.425
24058-38	5Maoming/lower part/South	-27.68	13.1746	20.2555
24058-39	6Maoming/lower part/South	-27.083	16.4429	20.2771
24058-40	7Maoming/lower part/South	-26.986	23.0298	16.291
24058-41	8Maoming/lower part/South	-26.992	17.1589	22.882
24058-42	9Maoming/lower part/South	-25.495	26.6988	26.9453
24058-43	10Maoming/lower part/South	-26.884	23.3048	20.3683
24058-44	11Maoming/lower part/South	-26.851	19.7481	19.4181
24058-45	12Maoming/lower part/South	-25.141	22.1712	23.1763
24058-46	13Maoming/lower part/South	-24.951	28.2567	24.128
24058-47	14Maoming/lower part/South	-27.392	17.4457	22.1458
24058-48	15Maoming/lower part/South	-27.764	24.975	20.0229
24082-1	1Honghe/upper part/North	-27.5145	20.4599	21.5725
24082-2	1Honghe/middle part/North	-27.2785	20.2828	22.6512
24082-3	1Honghe/lower part/South	-27.2645	20.5586	22.9233
24082-4	1Honghe/lower part/North	-27.5375	20.566	21.4219
24082-5	2Honghe/upper part/North	-26.2235	21.3479	22.7771
24082-6	2Honghe/middle part/North	-26.9465	20.4185	21.3337
24082-7	2Honghe/lower part/South	-25.9685	20.8573	21.1751
24082-8	2Honghe/lower part/North	-26.8725	21.1128	21.6793
24082-9	3Honghe/lower part/South	-27.0375	20.8894	22.0563
24082-10	4Honghe/lower part/South	-27.6485	20.1927	22.3994
24082-11	5Honghe/lower part/South	-27.6695	21.0467	21.5361
24082-12	6Honghe/lower part/South	-25.2885	21.4145	20.766
24082-13	7Honghe/lower part/South	-27.5995	20.6327	22.4611
24082-14	8Honghe/upper part/North	-26.7645	20.9431	21.6422
24082-15	8Honghe/middle part/North	-26.9655	19.7144	21.6231
24082-16	8Honghe/lower part/South	-28.0795	20.0742	21.7138
24082-17	8Honghe/lower part/North	-26.8045	21.0227	23.6287
24082-18	9Honghe/lower part/South	-27.3245	20.8758	21.085
24082-19	10Honghe/lower part/South	-27.0895	20.8616	21.6706
24082-20	11Honghe/lower part/South	-28.2395	19.7842	21.9397
24082-21	12Honghe/lower part/South	-27.3785	20.8863	21.4577
24082-22	13Honghe/lower part/South	-27.7805	20.566	22.3883
24082-23	14Honghe/lower part/South	-27.3445	20.637	21.5737
24082-24	15Honghe/lower part/South	-27.9515	20.6475	21.2886
24094-1	1Xishuangbanna/lower part/South	-25.575	19.7083	21.2179
24094-2	1Xishuangbanna/lower part/North	-25.485	21.5754	24.0088
24094-3	2Xishuangbanna/lower part/South	-25.981	20.7237	22.6793
24094-4	2Xishuangbanna/lower part/North	-25.69	22.2619	22.6405
24094-5	3Xishuangbanna/lower part/South	-25.979	20.8897	21.38
24094-6	3Xishuangbanna/lower part/North	-26.285	22.1347	22.3356
24094-7	4Xishuangbanna/lower part/South	-25.272	20.9107	22.6048
24094-8	5Xishuangbanna/lower part/South	-26.852	19.6742	21.8151
24094-9	6Xishuangbanna/lower part/South	-26.496	21.7151	20.951
24094-10	7Xishuangbanna/lower part/South	-26.677	21.3148	20.5585
24094-11	8Xishuangbanna/lower part/South	-26.107	20.0745	22.5071
24094-12	9Xishuangbanna/lower part/South	-26.349	20.1086	21.6041
24094-13	10Xishuangbanna/lower part/South	-25.877	20.9712	22.2301
24094-14	11Xishuangbanna/lower part/South	-26.35	20.4802	22.0665
24094-15	12Xishuangbanna/lower part/South	-26.799	20.0667	20.927
24094-16	13Xishuangbanna/lower part/South	-26.463	20.9626	21.0681
24094-17	14Xishuangbanna/lower part/South	-26.073	21.2675	23.7218
24094-18	15Xishuangbanna/lower part/South	-26.641	21.2745	22.4404
